# Supplementary material for: People with higher relationship satisfaction use more humor, valuing, and receptive listening to regulate their partners’ emotions
Source: Curr Psychol. 2023 Mar 10:1–9. Online ahead of print. doi: 10.1007/s12144-023-04432-4 (PMC9999077; doi:10.1007/s12144-023-04432-4)
Supplement: Supplementary file 1 — Supplementary Material 1 [file 12144_2023_4432_MOESM1_ESM.csv]

PA_ID	Demo_Age	Demo_Gen	Ethn_1	Ethn_2	Ethn_3	v_544	Ethn_4	Ethn_5	Ethn_Desc	Engl_Nat	PeopleHouse_1	Education_Prov	Employ_Feb	Employ_Change_0	Employ_Change_1	Employ_Change_2	Employ_Change_3	Employ_Change_4	Employ_Change_5	Employ_Change_6	Employ_Change_7	Employ_Change_8	Employ_Change_9	Healthy	Conditions	Jobsector	Person_Image	Person_Gender	ERO_type	ERO1	ERO2	ERO3	ERO4	ERO5	ERO6	ERO7	ERO8	ERO9	ERO10	ERO11	ERO12	ERO13	ERO14	ERO15	ERO16	ERO17	ERO18	ERO19	ERO20
5c1b3c29bdb7e80001833be1	31	0	1	0	0	0	0	-99	British	1	1	3	3	0	0	1	0	1	0	0	0	0	-99	3	1	24	2	2	1	4	2	4	5	4	4	4	5	2	2	4	2	4	4	4	2	2	2	4	4
5e4beb86c5f4f503956cd1d9	49	0	1	0	0	0	0	-99	British	1	1	3	1	1	0	0	0	0	0	0	0	0	-99	3	1		2	2	1	6	1	6	6	6	4	6	6	3	3	6	6	6	6	6	1	3	6	6	6
5e3db08f9847910291229235	44	0	1	0	0	0	0	-99	White british	1	1	3	3	0	1	0	0	0	0	0	0	0	-99	3	1	20	2	2	1	3	3	5	5	5	5	5	5	3	4	4	5	6	5	6	2	4	4	4	4
5be9784e18a71d0001317761	28	0	1	0	0	0	0	-99	British	1	1	2	3	0	1	0	0	0	0	0	0	0	-99	3	1	1	2	2	1	5	2	4	5	6	6	4	4	2	2	5	6	4	4	5	2	2	4	4	5
5ea8a995ffcc05306ff0d6db	31	0	1	0	0	0	0	-99	White British	1	1	3	1	1	0	0	0	0	0	0	0	0	-99	2	1		2	2	1	4	1	4	4	5	5	4	5	1	1	4	4	5	1	4	1	1	2	4	4
5e84a7490d7d0a059b241874	30	0	1	0	0	0	0	-99	British	1	1	3	3	0	1	0	0	0	0	0	0	0	-99	4	1	12	2	2	1	4	1	4	5	6	2	5	3	2	5	5	5	5	3	5	2	2	5	5	3
5d950cebf4c15d0017f4f2cd	28	0	0	0	0	0	1	Southeast Asian	Singaporean	1	1	3	3	0	1	0	0	0	0	0	0	0	-99	3	1	21	2	2	1	6	2	4	5	5	3	4	5	1	5	5	6	4	5	4	4	3	5	6	5
5d06b4c90b54cc0019dae479	31	0	1	0	0	0	0	-99	British	1	1	3	3	0	1	0	0	0	0	0	0	0	-99	3	1	18	2	2	1	5	1	3	5	6	5	5	5	1	1	4	6	5	5	6	1	1	4	5	5
5dd11840d690721b2469a344	43	0	1	0	0	0	0	-99	White	1	1	1	1	1	0	0	0	0	0	0	0	0	-99	3	1		2	1	1	5	1	4	4	5	4	6	5	3	3	6	4	6	3	6	1	4	4	5	3
5c4db6e6699ec500011ff8cd	25	0	1	0	0	0	0	-99	White British	1	1	3	3	0	0	0	0	1	0	0	0	0	-99	3	1	8	2	2	1	5	1	2	5	6	5	5	5	1	2	5	6	5	2	6	3	2	5	5	4
568aab53316b10000d50d76b	42	0	1	0	0	0	0	-99	Caucasian	1	1	3	3	0	1	0	0	0	0	0	0	0	-99	2	1	17	2	2	1	5	4	4	3	5	4	4	5	5	5	4	6	4	5	5	5	5	4	6	5
5ea93d78692da401a0afc02f	39	0	1	0	0	0	0	-99	White	1	1	3	3	0	0	0	0	0	0	0	0	1	I own the business and have furloughed myself	3	1	2			2	2	1	5	6	6	6	6	4	1	1	4	4	6	6	6	1	2	4	6	3
5e8559e3f7fca2000b555dbc	48	0	0	0	0	1	0	-99	British Bangladeshi	2	1	3	3	0	0	0	0	0	0	0	0	1	Employment postponed	3	2	9			2	5	2	4	5	5	4	4	5	2	6	3	5	6	3	5	5	3	5	2	4
5def60b2c3aca15e62cd5dcf	52	0	1	0	0	0	0	-99	white british	1	1	3	3	1	0	0	0	0	0	0	0	0	-99	2	2	10			2	5	2	4	5	6	5	6	5	3	5	5	5	6	6	5	1	5	6	6	6
5e96d77a24ca9a0009b36e73	36	0	1	0	0	0	0	-99	White British	1	1	3	3	0	0	0	0	0	1	0	0	1	Furloughed	3	1	9			2	5	2	4	4	4	4	5	5	3	3	4	4	5	5	5	4	5	4	4	4
5e54f87ab10be74f153e0f12	35	0	1	0	0	0	0	-99	Caucasian	1	1	1	3	0	1	0	0	0	0	0	0	0	-99	3	1	10			2	5	1	5	5	5	5	5	5	2	4	5	5	5	5	5	2	5	5	5	5
5a7ace61eea3d300016e07fd	65	0	1	0	0	0	0	-99	White European	1	1	3	2	0	0	0	0	0	0	1	0	0	-99	3	1	23			2	4	2	2	3	4	5	3	5	5	5	5	4	3	4	5	3	5	5	5	5
5e9f851c012edd12d4c4a6af	61	0	1	0	0	0	0	-99	British	1	1	3	6	1	0	0	0	0	0	0	0	0	-99	2	2				2	3	2	4	4	4	4	4	4	3	4	4	3	4	4	3	4	4	4	4	4
5e53f51e8388f80241544ba8	21	0	1	0	0	0	0	-99	British	1	1	2	3	0	1	0	1	0	0	0	0	0	-99	3	1	11			2	5	1	6	6	6	6	6	6	4	1	6	5	6	6	6	1	5	6	6	6
5ea031ea29142204821243ef	24	0	1	0	0	0	0	-99	White british	1	1	3	3	0	1	0	0	0	0	0	0	0	-99	4	1	1			2	5	1	4	5	5	5	5	5	2	5	5	5	5	5	5	5	5	5	5	5
5a6e463c9d65ec00017ea8a2	59	0	1	0	0	0	0	-99	White South African	2	1	3	3	0	1	0	1	0	0	0	0	0	-99	3	1	2			2	4	2	5	5	5	5	5	5	4	5	4	4	4	4	5	4	5	5	5	4
5ea585a716a0c756ea8d5e0b	39	0	1	0	0	0	0	-99	Caucasion	1	1	3	3	1	0	0	0	0	0	0	0	0	-99	3	1	10			2	5	1	5	5	6	5	6	5	4	4	5	6	6	3	5	2	4	5	5	6
5e36edadb2ac1e000aa95848	52	0	1	0	0	0	0	-99	British	1	1	3	3	1	0	0	0	0	0	0	0	0	-99	4	1	5			2	2	2	2	3	4	3	4	3	2	3	2	4	5	5	5	1	4	3	3	3
5c76c81798566f00018eea53	30	0	1	0	0	0	0	-99	Scottish	1	1	3	3	0	1	0	0	0	0	0	0	0	-99	3	1	1			2	5	2	4	5	6	6	6	6	5	5	5	6	6	6	5	2	5	5	5	4
5de380cd81d82138a5988448	33	0	1	0	0	0	0	-99	English	1	1	3	3	0	1	0	0	0	0	0	0	0	-99	4	1	19			2	4	2	2	4	6	5	5	6	3	6	5	5	5	4	6	4	5	5	3	5
59e7362fe75b450001a69349	82	0	1	0	0	0	0	-99	British	1	1	3	6	1	0	0	0	0	0	0	0	0	-99	3	1				2	3	3	4	4	5	5	4	5	3	4	3	4	4	3	3	3	4	5	3	4
5ae587a358af2400010a3e56	45	0	1	0	0	0	0	-99	british	1	1	3	3	1	0	0	0	0	0	0	0	0	-99	3	1	12			2	3	2	4	4	5	5	5	5	4	5	3	5	5	5	4	4	5	4	5	5
5dbc407986dae61e18948494	33	0	1	0	0	0	0	-99	Scottish	1	1	3	3	0	1	0	0	0	0	0	0	0	-99	3	1	7			2	4	2	3	3	5	4	3	3	3	4	3	4	3	3	4	2	3	3	3	4
5ea110c84f48980008292b09	29	0	1	0	0	0	0	-99	British	1	1	3	3	1	0	0	0	0	0	0	0	0	-99	3	1	20			2	4	2	4	5	6	6	6	6	2	4	5	6	6	4	3	3	4	4	5	5
5e2b7ca12f20ff1d0b611a6b	30	0	1	0	0	0	0	-99	white	1	1	3	3	0	1	0	0	0	0	0	0	0	-99	2	1	5			2	4	2	1	2	6	6	2	2	1	2	1	6	5	1	1	1	1	1	1	1
5e84b627e2eb0606cd301280	26	0	1	0	0	0	0	-99	White British	1	1	3	1	1	0	0	0	0	0	0	0	0	-99	4	1				2	6	1	5	6	6	6	5	6	4	6	5	6	6	5	6	4	6	6	5	5
5d3855aa043f00000130a135	32	0	1	0	0	0	0	-99	British	1	1	3	3	1	0	0	0	0	0	0	0	0	-99	3	1	17			2	4	1	3	3	4	4	6	4	1	4	2	5	5	4	5	2	3	4	4	4
5e7bb2e24e36150a5ceac76c	33	0	1	0	0	0	0	-99	British	1	1	3	1	1	0	0	0	0	0	0	0	0	-99	2	1				2	6	1	6	6	6	5	5	5	1	2	4	6	5	5	5	1	2	5	5	4
5e8f3628d4c5d50747900fed	35	0	1	0	0	0	0	-99	White British	1	1	3	3	0	1	0	0	1	0	0	0	0	-99	3	1	10			2	1	1	2	2	5	5	4	4	1	2	1	6	4	5	4	1	2	1	4	6
5c93c95acaab240017b8ca72	37	0	1	0	0	0	0	-99	British	1	1	3	3	0	1	0	0	0	0	0	0	0	-99	3	1	3			2	5	2	5	5	5	4	5	5	2	2	3	4	6	5	2	5	5	5	4	2
5bf2f8d3be7c7300017b6b97	34	0	1	0	0	0	0	-99	Europe	2	1	3	3	1	0	0	0	0	0	0	0	0	-99	4	1	24			2	4	4	4	4	6	6	3	3	4	4	4	2	4	4	4	6	4	6	4	4
5e8cb92b4fbc6b06bdb8a3d3	22	0	1	0	0	0	0	-99	British	1	1	3	3	0	0	0	0	0	0	0	1	0	-99	2	1	19			2	5	1	5	6	6	6	6	6	3	4	6	6	6	4	4	2	4	4	5	4
5d874f5086fee90019c361a6	41	0	1	0	0	0	0	-99	British	1	1	3	3	0	0	0	0	1	0	0	0	0	-99	4	1	12			2	3	1	6	6	6	5	6	5	1	3	6	6	6	4	6	1	2	4	6	4
5eb2af35dd432d024cbce5dd	47	0	1	0	0	0	0	-99	White caucasian	1	1	3	3	0	0	0	1	0	0	0	0	0	-99	3	1	10			2	5	2	4	5	4	4	5	5	3	4	5	5	5	4	5	2	4	4	5	4
5eb2fe1cf3a1800be2f56ee9	36	0	1	0	0	0	0	-99	White British	1	1	3	3	0	0	0	1	0	0	0	0	0	-99	4	1	6			2	5	1	5	6	6	6	6	5	4	5	6	6	6	4	6	6	5	6	6	6
59d8c480b656e70001226266	58	0	1	0	0	0	0	-99	British	1	1	3	6	1	0	0	0	0	0	0	0	0	-99	2	1				2	2	2	2	5	6	6	6	4	2	2	4	5	5	5	3	2	2	2	3	5
5c48e0346b6b1c0001b8ede4	34	0	1	0	0	0	0	-99	British	1	1	3	3	0	1	0	0	0	0	0	0	0	-99	3	1	10			2	4	1	5	5	5	5	4	4	4	5	6	5	5	5	5	5	4	3	4	4
5eb1658ad3a35f24f1c3931b	29	0	1	0	0	0	0	-99	Caucasian	1	1	3	3	0	1	0	1	1	0	0	0	0	-99	4	1	10			2	2	2	5	5	6	6	6	5	2	4	5	6	6	3	4	2	4	3	5	6
5aa3d40b1ade740001b957b7	53	0	1	0	0	0	0	-99	british	1	1	3	1	1	0	0	0	0	0	0	0	0	-99	3	3				2	3	2	3	4	4	5	5	5	2	4	3	4	5	4	4	2	4	2	2	4
5810a2fa7d3e6d0001df294c	36	0	1	0	0	0	0	-99	White British	1	1	3	3	0	0	0	0	0	0	1	0	0	-99	3	1	17			2	1	1	1	6	6	6	5	3	1	1	1	6	5	4	5	1	1	1	1	5
5b8402f2ff55ca0001505a9a	46	0	1	0	0	0	0	-99	White British	1	1	3	3	0	0	1	0	1	0	0	0	0	-99	4	1	23			2	1	1	4	5	5	5	5	5	1	3	4	5	6	4	5	1	2	2	4	5
5e73ca93f1e6520b267b7709	27	0	0	0	0	0	1	mixed white/black african	AfroItalian	2	1	3	4	0	0	0	0	0	1	0	0	1	furlough	3	1	9			2	3	2	6	6	5	4	5	5	3	3	4	2	5	3	6	3	3	2	4	2
5eb2832be0463a3ce15ef10d	34	0	1	0	0	0	0	-99	caucasian	2	1	3	3	0	1	0	1	0	1	0	0	0	-99	3	1	13			2	4	5	4	4	4	5	4	4	5	4	5	4	5	4	4	3	4	4	3	5
5d1a481240218700189a2094	29	0	1	0	0	0	0	-99	white British	1	1	3	3	0	0	0	0	0	0	1	0	0	-99	2	1	4			2	4	2	5	4	5	5	5	4	5	4	4	6	6	4	5	2	3	5	5	5
5e3b3479d0a20f34da37e342	27	0	1	0	0	0	0	-99	White British	1	1	3	3	0	1	0	0	0	0	0	0	0	-99	3	1	2			2	2	2	4	5	5	5	5	5	1	6	5	5	5	2	6	1	4	2	5	2
5c2e2ead23477600011a4782	46	0	1	0	0	0	0	-99	white british	1	1	3	3	0	0	1	0	0	0	0	0	0	-99	3	1	23			2	4	3	4	4	4	4	4	4	3	4	4	5	4	4	3	3	4	4	4	4
5ea85f0ccbdc9b0aaa815e39	30	0	1	0	0	0	0	-99	White British	1	1	3	4	0	0	0	1	0	0	0	0	0	-99	4	1	15			2	2	1	4	6	6	6	5	6	4	6	6	5	5	6	6	5	6	2	2	5
5bc4b41fe31c5b0001f26d12	32	0	1	0	0	0	0	-99	New Zealander	1	1	3	3	0	1	0	0	0	0	0	0	0	-99	3	1	16			2	5	1	5	5	5	5	5	5	2	5	5	5	4	5	5	5	5	5	5	5
5dcbcdaae41a9f869a761fef	48	0	1	0	0	0	0	-99	British	1	1	3	3	0	1	0	0	0	0	0	0	0	-99	3	1	10			2	4	2	1	5	6	5	6	6	3	2	1	6	5	4	4	1	4	1	1	6
5eac39578621a7067ae955eb	36	0	1	0	0	0	0	-99	British	1	1	3	3	0	1	0	0	0	0	0	0	0	-99	4	1	24			2	3	2	5	5	6	6	5	6	3	6	3	6	6	5	6	3	6	5	5	6
5d57157e96524f00163f9a8d	56	0	1	0	0	0	0	-99	English	1	1	3	3	0	0	0	0	0	1	0	0	0	-99	2	1	24			2	4	2	2	5	5	4	4	5	4	5	3	4	4	4	3	2	4	4	4	5
5e8bd52e7dde400beac54842	26	0	0	0	0	1	0	-99	Pakistani	1	1	1	1	1	0	0	0	0	0	0	0	0	-99	3	1				2	5	1	6	6	5	6	5	6	1	6	4	6	5	6	6	3	6	5	6	6
5ea313c43d03590a01793e18	30	0	1	0	0	0	0	-99	Greek	2	1	3	1	0	0	0	0	0	0	1	0	0	-99	4	1				2	4	1	5	5	6	5	6	6	1	4	6	6	5	5	4	6	6	4	2	5
5c7d71f29e0396001674411d	28	0	1	0	0	0	0	-99	British	1	1	3	3	1	0	0	0	0	0	0	0	0	-99	2	1	10			2	3	2	4	4	4	4	4	4	2	2	3	3	4	4	4	2	2	2	3	4
5eb341797b27a014004a187f	38	0	1	0	0	0	0	-99	White	1	1	3	3	0	1	0	0	0	0	0	0	0	-99	3	1	23			2	2	2	4	5	5	2	5	2	1	4	3	5	5	2	5	2	3	4	3	4
5c2fb1412c45d400014ae103	25	0	1	0	0	0	0	-99	British	1	1	3	2	0	1	0	0	0	0	0	0	0	-99	4	1	14			2	2	2	4	4	5	5	5	5	2	2	4	4	5	5	5	2	3	3	5	5
5d2c608791daf5c	62	0	1	0	0	0	0	-99	British	1	1	3	1	1	0	0	0	0	0	0	0	0	-99	3	1				2	1	1	2	2	6	4	6	6	1	5	2	5	5	1	5	1	6	2	5	4
5ea6ae94502546018a84e903	19	0	0	0	0	1	0	-99	Mongolian	2	1	1	2	0	0	0	0	0	0	1	0	0	-99	4	1	14			2	4	1	4	4	6	3	5	4	1	3	5	3	5	3	4	2	4	4	3	4
58a72824ef58a9000119c6b4	27	0	0	0	1	0	0	-99	Burmese	1	1	3	3	1	0	0	0	0	0	0	0	0	-99	4	1	8			2	3	1	5	5	6	6	5	5	5	5	5	6	6	6	5	6	6	6	5	5
5c5460a7aea88300016157be	64	0	1	0	0	0	0	-99	white	1	1	3	3	1	0	0	0	0	0	0	0	0	-99	3	1	8			2	4	2	4	4	5	4	4	4	2	4	4	5	4	4	4	3	4	5	5	5
5d1cf1e47e818d00016af2dc	38	0	1	0	0	0	0	-99	Scottish new traveller	1	1	3	2	0	0	0	1	0	0	0	0	0	-99	3	1	10			2	4	1	4	5	5	1	5	5	1	1	4	5	5	4	5	1	1	4	5	3
5d9a4a78520c9803e82415e7	36	0	1	0	0	0	0	-99	British	1	1	3	3	0	1	0	0	0	0	0	0	0	-99	3	1	10			2	1	2	4	4	6	6	6	4	1	4	4	6	6	4	6	1	4	4	5	5
5e318d871cf484000cb35510	24	0	1	0	0	0	0	-99	British	1	1	3	3	0	1	0	0	1	1	0	0	0	-99	3	1	14			2	3	1	2	5	6	6	6	5	1	4	5	5	5	6	6	1	4	2	3	5
5caa676b29cc270001d895c7	28	0	1	0	0	0	0	-99	White British	1	1	3	3	0	1	0	0	0	0	0	0	0	-99	4	1	15			2	5	2	5	5	6	5	6	4	2	3	5	5	5	3	6	3	4	4	5	5
5c5c7a487b0a16000116e23a	31	0	1	0	0	0	0	-99	English	1	1	3	3	0	1	0	0	0	0	0	0	0	-99	2	1	20			2	4	1	4	4	5	4	5	5	4	4	4	5	4	4	4	4	4	5	4	4
5af2b7ce5847970001e3532b	38	0	1	0	0	0	0	-99	English	1	1	3	3	0	1	0	0	0	0	0	0	0	-99	4	1	1			2	4	5	5	5	6	4	5	5	5	5	5	4	5	5	5	4	4	5	5	5
5e91cce626ded40343337cfb	18	0	1	0	0	0	0	-99	British	1	1	2	3	0	1	0	1	0	1	0	0	0	-99	3	1	10			2	5	1	5	5	5	5	5	4	4	4	4	4	6	3	4	4	5	5	5	5
5ea01e56f192a5031276f1b9	41	0	0	0	0	0	1	Bengali	Bengali	1	1	3	3	1	0	0	0	0	0	0	0	0	-99	4	1	23			2	5	1	6	5	6	6	6	6	1	6	6	6	6	6	6	1	6	6	6	6
5ea026e56190fe011829edf7	30	0	0	0	1	0	0	-99	Pakistani	1	1	3	3	0	1	0	0	0	0	0	0	0	-99	3	1	10			2	5	1	5	5	6	6	6	5	2	6	5	5	5	5	5	1	6	6	5	6
570d7d9442a1db000dc635e5	33	0	1	0	0	0	0	-99	white	1	1	3	3	1	0	0	0	0	0	0	0	0	-99	4	1	23	2	2	1	3	2	2	5	5	6	5	6	4	5	6	5	6	4	6	5	4	2	2	5
5d005c2ce6f05100012c0f04	28	0	0	1	0	0	0	-99	African american	1	1	3	3	0	1	0	0	0	0	0	0	0	-99	3	1	10	2	2	1	4	2	2	4	6	6	5	5	5	6	4	5	5	4	6	4	5	5	5	5
5b672fc205753f00016b4c4b	24	0	1	0	0	0	0	-99	Lituanian American	1	1	1	1	0	0	0	0	0	0	0	0	1	Lost job opportunity	4	1		2	2	1	5	1	4	6	5	5	6	6	2	5	4	5	5	3	5	4	3	5	5	5
5e79437d60e3c14ed20cc894	26	0	0	1	0	0	0	-99	African American	1	1	3	3	1	0	0	0	0	0	0	0	0	-99	4	1	8	2	2	1	2	2	4	5	5	5	5	4	2	4	4	4	5	2	5	2	5	5	5	5
5d48fcc5643eb80001fb43fa	27	0	1	0	0	0	0	-99	Irish American	1	1	3	3	0	0	0	0	0	1	0	0	0	-99	4	1	15	2	2	1	5	2	5	5	5	5	5	5	2	3	4	5	5	5	5	3	3	5	5	5
5e8250dc6551aa092a11a855	38	0	1	0	0	0	0	-99	Hispanic	2	1	3	4	0	0	0	0	0	0	1	0	0	-99	4	1	9	2	2	1	4	1	4	6	6	6	6	6	4	3	4	6	6	4	6	6	3	4	2	5
5ea1fcf9dfd09210e8645727	25	0	0	0	0	1	0	-99	Chinese Filipino	2	1	1	3	0	0	0	0	0	0	1	0	0	-99	3	1	8	2	2	1	2	2	3	4	5	4	4	4	1	2	2	5	5	3	2	1	1	1	1	4
5dceb7bf2c5c10000acda107	67	0	0	0	0	0	1	European	German	1	1	3	3	0	1	0	0	0	0	0	0	0	-99	3	1	4			2	1	1	1	1	4	2	4	4	1	1	1	4	4	4	1	1	4	1	1	4
5e6c3493bdaa1a20c39d3d92	25	0	1	0	0	0	0	-99	Caucasian	1	1	3	3	1	0	0	0	0	0	0	0	0	-99	3	1	6			2	5	1	3	4	6	6	5	5	1	1	3	5	5	5	5	2	2	4	4	5
5ea48ae3461d1044f2d282cc	55	0	1	0	0	0	0	-99	White	1	1	3	3	0	1	0	1	0	0	0	0	0	-99	3	1	10			2	4	2	3	4	5	2	4	5	2	5	5	4	5	5	4	3	4	3	4	5
5d0c3381da7493001ab3a903	38	0	1	0	0	0	0	-99	Caucasian	1	1	3	3	0	0	0	1	0	0	0	0	0	-99	3	1	19			2	5	2	5	5	6	5	6	6	5	6	6	6	5	6	6	6	6	6	6	6
5ea96f2dbd3d10051fc94b30	31	0	0	0	0	0	1	Arabic	Lebanese	1	1	3	3	0	0	1	0	0	0	0	0	0	-99	4	1	6			2	4	2	3	5	5	5	4	5	2	6	5	5	5	4	5	3	6	4	5	5
5e98baf59cd41a0e7af7b263	39	0	0	0	1	0	0	-99	Taiwanese	1	1	3	3	0	1	0	0	0	0	0	0	0	-99	2	2	10			2	5	1	4	5	5	5	5	5	4	5	6	4	4	5	4	3	4	6	5	4
5acacdcd0527ba0001c24bad	27	0	1	0	0	0	0	-99	Irish	1	1	3	3	0	1	0	0	0	0	0	0	0	-99	4	1	6			2	2	2	4	5	5	5	5	4	2	3	2	4	3	4	3	4	3	3	3	5
5dfb693a73d72487b1fe495b	65	0	1	0	0	0	0	-99	Irish American	1	1	3	3	0	1	0	0	0	0	0	0	0	-99	3	2	2			2	2	2	2	4	5	3	5	3	2	2	3	4	5	3	3	3	4	3	3	4
5acb9420fa3b4e000173b3c1	32	0	1	0	0	0	0	-99	Caucasian	1	1	3	3	0	0	1	1	0	0	0	0	0	-99	3	1	8			2	2	1	4	5	5	5	6	3	1	4	5	5	6	4	5	1	3	5	5	5
5e29c17470f9b5022409e9a4	39	0	1	0	0	0	0	-99	Latino	2	1	3	3	0	1	0	0	0	0	0	0	0	-99	3	1	10			2	4	2	2	6	4	4	3	4	6	4	5	3	4	4	4	2	3	4	1	3
5ea95e2ede1f1002f8300b69	26	0	1	0	0	0	0	-99	Spanish American	1	1	3	3	0	0	0	1	0	0	0	0	0	-99	3	1	8			2	6	1	5	6	6	5	6	5	2	2	5	5	6	4	5	2	2	5	5	5
5e95b4723d1b5792c4863f96	29	0	1	0	0	0	0	-99	french	1	1	3	4	0	0	0	0	0	0	1	1	0	-99	3	1	16			2	5	2	4	6	5	6	6	5	4	2	6	5	5	4	5	1	3	3	5	5
5e5414441159f005cac037c5	50	0	0	0	0	1	0	-99	filipino	2	1	3	3	0	0	0	0	0	0	1	0	0	-99	3	1	20			2	4	3	3	5	4	5	5	5	5	4	5	4	5	4	4	4	4	4	4	4
5e6548dbb47a552c541cb053	68	0	0	0	0	1	0	-99	Chinese American	1	1	3	6	1	0	0	0	0	0	0	0	0	-99	3	1				2	1	2	4	4	5	4	4	4	4	5	4	4	5	4	4	3	5	4	4	4
5a6d3a19e6cc4a0001b6c47a	51	0	1	0	0	0	0	-99	Polish American	1	1	3	3	0	1	0	0	0	0	0	0	0	-99	3	1	16			2	3	2	4	6	5	4	4	4	3	4	3	5	4	3	4	3	4	5	5	5
5d56123417ee8d0001cd9e00	72	0	1	0	0	0	0	-99	EuroAmerican	1	1	3	3	1	0	0	0	0	0	0	0	0	-99	3	1	2			2	5	1	1	6	5	3	6	6	1	4	2	4	6	6	6	1	3	3	4	3
5ead66d422d640029a2646ba	40	0	0	1	0	0	0	-99	Black American	1	1	3	3	0	1	0	0	0	0	0	0	0	-99	4	1	2			2	5	2	6	6	6	6	6	6	6	6	6	6	6	6	6	6	6	6	6	6
5d163b17e476370001f4e97c	32	0	0	0	1	0	0	-99	South Korean	1	1	1	1	1	0	0	0	0	0	0	0	0	-99	3	1				2	4	5	4	5	6	5	5	4	1	3	4	4	5	5	1	1	3	5	5	3
5e0a434b8676812de85037c3	30	0	1	0	0	0	0	-99	Caucasian American	1	1	3	3	0	1	0	0	0	0	0	0	0	-99	3	1	20			2	4	2	4	5	5	5	5	5	2	3	5	5	6	4	5	4	3	5	5	5
5e06389719232d022f392c9a	55	0	1	0	0	0	0	-99	Eastern European	1	1	3	3	1	1	0	0	0	0	0	0	0	-99	4	1	8			2	4	2	4	6	6	6	6	6	6	6	6	6	5	5	4	4	6	4	4	6
59296fb2e8a7ff000163f033	36	0	1	0	0	0	0	-99	W	1	1	3	3	0	1	0	0	0	0	0	0	0	-99	4	1	8			2	5	5	5	5	5	5	5	5	5	5	5	5	5	5	5	5	5	5	5	5
5e63f502ff4913000ce60513	26	0	1	0	0	0	0	-99	German American	1	1	3	3	0	1	0	0	0	0	0	0	0	-99	4	1	6			2	5	1	5	5	6	5	6	5	3	3	5	5	5	3	6	3	4	5	5	5
5eb1bc2b9d57e52f90d13214	27	0	1	0	0	0	0	-99	White	1	1	3	3	0	0	1	0	0	0	0	0	0	-99	4	1	11			2	4	3	3	5	5	5	5	4	2	4	5	5	5	3	5	2	4	4	4	3
5df258ec8d257b158b9ae341	34	0	1	0	1	0	0	-99	Asian American	2	1	3	3	0	1	0	0	0	0	0	0	0	-99	3	1	6			2	4	3	4	3	4	4	4	4	3	4	3	4	4	4	4	5	4	4	4	4
5e3f40af3b4bab1a60b9683c	24	0	1	0	0	0	0	-99	German American	1	1	3	3	0	0	0	0	0	0	1	1	0	-99	3	1	8			2	1	1	5	5	5	5	5	5	1	1	5	5	5	5	5	1	1	5	5	5
5c0179ff6a2598000152f444	47	0	0	0	0	1	0	-99	Indian	1	1	3	1	1	0	0	0	0	0	0	0	0	-99	2	2				2	2	1	4	5	6	5	5	4	2	2	4	6	6	4	2	1	2	2	2	5
5eaad3369925ee049360bfe1	47	0	1	0	0	0	0	-99	Turkish Canadian	1	1	3	3	0	1	0	0	0	0	0	0	0	-99	4	1	23			2	4	3	6	6	5	5	6	5	3	4	5	4	6	5	6	3	4	4	5	5
5d55449b00f7c60001abe155	29	0	1	0	0	0	0	-99	American	1	1	3	3	0	0	0	1	1	0	0	0	0	-99	3	1	6			2	1	1	4	4	5	5	5	5	1	4	4	4	4	2	6	1	4	1	4	5
5eaec372945166045bf49eca	26	0	0	1	0	0	0	-99	African American	1	1	3	3	0	0	1	0	0	1	0	0	0	-99	3	1	19			2	4	1	2	6	6	6	6	6	5	5	1	2	5	4	6	2	5	2	2	5
5c48d9b3cd853b0001287890	28	0	1	0	0	0	0	-99	Italian american	1	1	3	3	0	1	0	0	1	1	0	0	0	-99	3	1	11			2	4	4	4	6	4	4	4	5	5	4	5	5	5	5	4	4	4	4	4	4
5d03d709bea2b400010b2abe	23	0	1	0	0	0	0	-99	White American	1	1	3	3	0	0	0	0	0	0	1	0	0	-99	3	1	15			2	3	1	3	5	4	5	5	4	1	2	5	5	5	5	5	1	2	3	3	4
5ea9a82d6e16ad0c16362de8	62	0	1	0	0	0	0	-99	English American	1	1	3	2	0	0	0	0	0	0	1	0	0	-99	4	2	13			2	3	1	5	6	6	4	6	5	1	6	5	6	6	6	5	1	6	4	4	3
5e85e51268e22e1d7204a3ae	35	0	1	0	0	0	0	-99	Eastern European	2	1	3	3	0	0	0	0	0	0	1	0	0	-99	3	1	6			2	5	2	4	5	5	4	4	5	2	2	5	3	4	4	3	2	3	5	4	4
5dedb806838b4f46c8d183a5	39	0	1	0	0	0	0	-99	American	1	1	3	3	0	1	0	0	0	0	0	0	0	-99	3	1	11			2	4	2	2	4	4	4	4	4	2	2	4	4	5	5	5	2	2	5	5	2
5e6d43ffd5d24630bd0bf726	33	0	1	0	0	0	0	-99	Austrian	1	1	3	3	1	0	0	0	0	0	0	0	0	-99	3	1	6			2	4	2	5	5	6	5	5	4	2	5	4	6	5	5	5	2	4	5	4	4
5dd3e6b66ca7e73c42b4eec8	34	0	0	0	1	0	0	-99	Asian Canadian	2	1	3	1	0	0	0	0	0	0	1	0	0	-99	3	1				2	4	2	2	6	4	4	4	5	4	4	5	2	5	4	5	2	2	4	5	3
5e85f18b501bc303b0383489	26	0	1	0	0	0	0	-99	European	2	1	3	3	0	0	0	0	0	0	1	0	0	-99	4	1	9			2	4	1	2	6	6	4	5	4	1	3	5	5	6	5	5	3	5	5	5	5
5dcc2827b1dabb8be6a9048e	29	0	1	0	0	0	0	-99	English Irish American	1	1	3	3	0	1	0	0	0	0	0	0	0	-99	3	1	2			2	4	1	4	4	6	5	5	4	1	4	2	5	5	5	6	2	3	4	5	5
5e99e7595bb4c905e3ef78e0	24	0	1	0	0	0	0	-99	Polish American	1	1	3	3	0	1	0	0	0	0	0	0	0	-99	4	1	11			2	4	1	5	4	6	5	6	5	2	4	4	6	6	4	6	1	4	3	5	4
5e496186b06f5f3d9b4860b8	35	0	1	0	0	0	0	-99	Irish American	1	1	3	3	0	0	0	1	0	0	0	0	0	-99	3	1	24			2	2	1	5	5	5	4	6	4	1	2	4	4	5	5	5	2	3	5	5	6
5d8a8aa15a183d0018b0b196	29	0	1	0	0	0	0	-99	Caucasian	1	1	3	3	0	1	0	0	0	0	0	0	0	-99	3	1	10			2	4	4	3	4	5	3	4	5	4	3	5	5	3	4	3	4	5	5	5	5
5d7fcd916e5c9f0017c9d8be	29	0	1	0	0	0	0	-99	Caucasian	1	1	3	3	0	0	1	0	0	0	0	0	0	-99	3	1	10			2	5	5	5	5	4	4	4	3	5	5	4	5	5	4	5	5	4	5	4	5
5eab7b2dc1324e1586bdee53	31	0	1	0	0	0	0	-99	White	1	1	3	1	1	0	0	0	0	0	0	0	0	-99	3	2				2	1	1	5	5	6	6	5	4	2	3	5	5	5	3	4	2	4	4	5	5
55c664aefdf99b5cd4c4e618	29	0	1	0	0	0	0	-99	White	1	1	3	3	0	1	0	1	0	0	0	0	0	-99	2	1	10			2	4	2	4	5	5	5	6	5	4	4	5	6	5	4	4	5	5	4	5	5
5dd1ab5dd3ac2a21600f87b8	33	0	1	0	0	0	0	-99	White	1	1	3	3	0	1	0	0	0	0	0	0	0	-99	3	1	23			2	6	6	6	6	6	6	6	6	1	4	6	6	6	6	6	6	2	4	6	6
5c29ee0a8a20f50001e90dec	28	1	1	0	0	0	0	-99	White British	1	1	3	3	0	1	0	0	0	0	0	0	0	-99	3	1	8	2	1	1	5	1	4	6	5	5	6	5	1	4	4	5	6	3	6	2	3	4	5	6
5e3019c0b5ba77016e2bcaf4	55	1	0	1	0	0	0	-99	AfroCaribbean	1	1	3	1	1	0	0	0	0	0	0	0	0	-99	2	1		2	1	1	3	2	3	3	4	4	3	3	4	3	4	4	4	3	2	4	4	3	3	3
5d546f221c1de70019d50930	33	1	1	0	0	0	0	-99	White British	1	1	3	3	1	0	0	0	0	0	0	0	0	-99	3	1	8	2	1	1	5	1	6	5	6	6	6	5	1	1	5	6	6	2	5	1	4	5	5	6
585d02f7e9cb31000195e3dc	32	1	1	0	0	0	0	-99	British	1	1	1	1	1	0	0	0	0	0	0	0	0	-99	3	1		2	1	1	4	1	5	6	5	6	6	5	2	5	5	5	6	4	6	1	4	4	5	6
59e71a3b1ac65d0001eb47ac	45	1	1	0	0	0	0	-99	British	1	0	3	3	0	1	0	0	0	0	0	0	0	-99	4	1	16	2	1	1	4	1	4	4	5	4	6	5	1	6	4	1	6	3	6	1	4	4	4	5
5d7de3327ea6c00015c233ea	30	1	1	0	0	0	0	-99	White British	1	1	3	3	0	1	0	0	0	0	0	0	0	-99	3	1	23	2	1	1	4	1	2	2	5	4	2	2	5	1	4	4	4	3	4	1	2	3	1	5
5bf44a04d7e7a70001d7a672	26	1	0	0	1	0	0	-99	Mixed	2	1	3	3	0	1	0	0	0	1	0	0	0	-99	2	1	10	2	1	1	2	1	4	4	5	3	4	4	3	1	4	5	4	4	5	2	1	2	2	2
5b2b83b10ec82d0001d29549	48	1	1	0	0	0	0	-99	white scottish	1	1	3	3	0	0	0	1	0	0	0	0	1	no change to working from home but reduced number of hours	4	1	10	2	1	1	3	1	4	5	6	6	6	6	3	2	1	4	5	4	6	1	3	4	4	6
5d8492ecb485f60018b006a6	30	1	0	0	1	0	0	-99	Chinese	2	1	3	3	0	1	0	0	0	0	0	0	0	-99	4	1	23	2	1	1	5	2	5	5	4	4	4	5	3	4	5	4	4	5	5	3	4	4	4	4
5eaacec06ab4e303c3fac6f4	33	1	1	0	0	0	0	-99	European	2	0	3	3	0	1	0	0	0	0	0	0	0	-99	3	2	21	2	1	1	5	4	5	6	5	6	6	5	1	1	5	4	6	4	5	1	2	5	5	4
5de7c2de59bbfe000c5f898f	28	1	1	0	0	0	0	-99	White European	2	0	3	3	1	1	0	0	0	0	0	0	0	-99	4	1	3	2	1	1	5	1	4	5	6	5	6	4	1	1	5	4	5	4	5	1	1	2	4	5
5e41cdc1f831da06f224c00b	27	1	1	0	0	0	0	-99	British	1	0	3	3	0	1	0	0	0	0	0	0	0	-99	2	1	1	2	1	1	3	2	4	4	4	5	6	5	6	6	6	6	6	4	4	2	5	4	4	4
5e20418c9adb03000d96216d	57	1	1	0	0	0	0	-99	British	1	1	3	1	0	0	0	0	0	0	1	0	0	-99	3	1		2	1	1	4	2	5	6	6	5	6	5	5	6	6	6	6	5	5	5	6	6	6	6
5d1682fad3070d00190dbd2e	28	1	0	0	1	0	0	-99	chinese	1	1	3	3	0	1	0	0	0	0	0	0	0	-99	2	1	10	2	2	1	5	2	4	6	5	6	5	5	4	3	6	4	4	4	5	4	4	5	4	5
5d7f2c51ed58b60015490876	52	1	1	0	0	0	0	-99	British	1	1	3	2	1	0	0	0	0	0	0	0	0	-99	4	1	10			2	1	1	4	4	4	4	5	2	1	1	4	2	6	2	4	2	1	1	1	4
5d839112a5bd2100010c56ca	36	1	1	0	0	0	0	-99	White British	1	1	3	2	0	1	0	0	0	0	0	0	0	-99	4	1	19			2	5	2	5	5	5	5	5	5	2	2	2	5	5	5	5	1	2	2	5	5
5d57d96ab02d140015153032	28	1	1	0	0	0	0	-99	White British	1	1	3	3	0	1	0	0	0	0	0	0	0	-99	4	1	1			2	1	1	4	6	5	5	5	5	1	4	1	4	5	3	4	1	4	3	4	3
5c14b996ce422b0001d71ac8	34	1	1	0	0	0	0	-99	British	1	1	3	5	0	0	1	0	0	0	0	0	0	-99	3	1	22			2	1	1	1	4	5	4	5	5	3	3	3	4	4	1	5	1	1	1	1	5
5d518981f86dae0001de763b	30	1	1	0	0	0	0	-99	british	1	1	3	3	1	0	0	0	0	0	0	0	0	-99	3	1	8			2	5	1	5	5	5	6	6	5	1	4	5	5	5	5	5	1	4	4	5	5
5af29bf65bbd0b00015ed69b	34	1	1	0	0	0	0	-99	British	1	1	3	3	0	0	1	0	0	0	0	0	0	-99	4	1	8			2	3	1	4	5	6	3	6	5	1	2	4	4	5	5	5	4	4	5	3	5
5e6fb5b721876104d39c547e	33	1	1	0	0	0	0	-99	British	1	1	3	5	1	0	0	0	0	0	0	0	0	-99	4	1	11			2	3	3	4	4	5	6	4	4	2	4	4	5	4	3	4	3	4	3	4	6
5ea17f566ca70501701c185a	55	1	1	0	0	0	0	-99	British	1	1	3	6	1	0	0	0	0	0	0	0	0	-99	3	2				2	4	1	6	5	6	5	6	4	2	6	4	4	6	3	6	1	6	4	5	6
5d3efe6c72bc5f001a83325e	45	1	1	0	0	0	0	-99	British	1	1	3	3	0	1	0	0	0	0	0	0	0	-99	3	1	2			2	4	2	2	3	5	3	2	4	3	4	2	5	3	3	4	2	3	3	4	5
5b87b957125f0f0001d08a9b	26	1	1	0	0	0	0	-99	White British	1	1	3	3	0	1	0	0	0	0	0	0	0	-99	3	1	15			2	4	1	4	5	6	4	6	4	2	4	4	5	6	4	6	3	4	5	5	5
5c0d770e6209300001880a55	47	1	1	0	0	0	0	-99	White British	1	1	3	2	0	0	0	0	0	0	1	0	0	-99	3	1	8			2	3	1	3	5	5	4	4	3	1	5	3	2	3	3	5	2	4	3	4	3
5d232f5361b2620001c2ea5b	24	1	1	0	0	0	0	-99	Portuguese	2	1	3	2	0	0	0	0	0	0	0	0	1	Furloughed	3	1	13			2	1	1	3	4	5	4	5	4	1	1	1	6	4	1	6	1	1	3	1	4
5ea597d668d121034c7b4a94	28	1	1	0	0	0	0	-99	White	2	1	3	3	1	0	0	0	0	0	0	0	0	-99	3	1	24			2	6	1	5	6	6	6	6	6	3	5	6	4	6	5	6	2	5	5	6	5
59317a9fe7866d00016187e7	29	1	1	0	0	0	0	-99	white british	1	1	3	1	1	0	0	0	0	0	0	0	0	-99	2	1				2	5	4	3	4	4	3	4	3	2	3	4	4	4	4	4	4	2	4	4	4
56b92dc0769307000c1276f9	38	1	1	0	0	0	0	-99	British	1	1	3	2	0	0	0	0	0	0	0	0	1	Been furloughed by employer	3	1	19			2	2	2	2	2	6	5	3	6	2	2	4	5	4	3	5	2	2	3	3	5
5a78838d1904200001557dfc	45	1	1	0	0	0	0	-99	white irish	1	1	3	2	1	0	0	0	0	0	0	0	0	-99	2	1	14			2	3	2	3	4	4	4	4	4	3	3	4	4	5	5	5	3	3	4	4	4
5d3d08758b0a780001f5430a	43	1	1	0	0	0	0	-99	White English	1	1	3	2	0	0	0	0	0	0	0	0	1	Furlough	3	1	23			2	3	1	3	5	6	3	6	3	2	2	4	4	5	2	6	1	3	4	5	3
5e7531c5d5af7809a40e80fc	40	1	1	0	0	0	0	-99	White British	1	1	2	5	0	0	0	0	0	0	0	0	1	Notice completed currently unemployed	3	1	17			2	4	2	4	3	5	3	6	3	4	6	6	5	5	5	5	1	3	4	4	4
57f274b2b835a30001b41f93	35	1	1	0	0	0	0	-99	British	1	1	3	1	1	0	0	0	0	0	0	0	0	-99	2	1				2	4	1	4	4	5	5	4	5	3	4	4	5	4	5	4	2	4	4	4	5
5e906e0804391d36fa5a6966	21	1	1	0	0	0	0	-99	English	1	1	1	1	1	0	0	0	0	0	0	0	0	-99	4	1				2	1	1	5	6	6	2	6	2	1	2	2	6	6	2	5	1	2	3	2	5
5dcdd6caac0482093abc3738	24	1	1	0	0	0	0	-99	Finnish	2	1	1	1	1	0	0	0	0	0	0	0	0	-99	3	1				2	5	2	4	6	6	6	6	5	2	2	4	6	6	4	5	1	2	4	4	6
5be494d022380b0001491336	24	1	1	0	0	0	0	-99	White British	1	1	3	3	0	0	0	0	0	0	0	0	1	Furloughed	4	1	14			2	5	1	4	5	6	5	6	6	1	1	5	6	6	5	6	1	2	5	5	6
5d30d3c1c9ec2a0018179a36	34	1	1	0	0	0	0	-99	White British	1	1	3	3	0	1	0	0	0	0	0	0	1	Type of work I do has changed a lot	4	1	23			2	4	2	3	4	6	4	5	4	2	2	5	5	6	4	5	2	3	3	5	5
5e5e0838e9e2ca119aff9e9b	36	1	1	0	0	0	0	-99	Caucasian	2	1	3	3	0	1	0	0	0	0	0	0	0	-99	4	1	1			2	2	2	4	4	5	5	5	5	3	2	3	3	5	4	4	2	2	3	2	5
545cf0bcfdf99b7f9fca176b	24	1	1	0	0	0	0	-99	White British	1	1	3	3	0	0	1	0	0	0	0	0	0	-99	4	1	23			2	5	1	4	4	6	5	5	5	1	4	5	6	5	4	4	1	4	4	5	6
5d1905fe4d7eea00170c3f28	46	1	1	0	0	0	0	-99	British	1	1	3	2	0	0	0	1	0	1	0	0	0	-99	4	1	23			2	6	1	4	5	5	3	4	5	1	1	4	3	5	5	5	1	1	4	5	1
5eb1deb8a8526813e501e817	32	1	1	0	0	0	0	-99	British	1	1	3	1	1	0	0	0	0	0	0	0	0	-99	3	1				2	5	1	5	5	6	4	6	5	3	4	5	6	6	4	4	2	4	4	4	5
5c7b05b2396b890010d98956	29	1	1	0	0	0	0	-99	White British	1	1	3	5	1	0	0	0	0	0	0	0	0	-99	3	1	23			2	4	1	5	6	6	6	6	5	2	3	4	5	6	5	6	2	4	4	6	6
5e1c81c1699ac4017a6c078c	44	1	1	0	0	0	0	-99	British	1	1	3	2	1	1	0	0	0	0	0	0	0	-99	3	1	8			2	3	1	5	6	6	4	6	6	3	4	6	5	6	2	6	1	5	2	6	5
5aabf21ea441ea000100a6ef	24	1	1	0	0	0	0	-99	White British	1	1	3	2	0	0	0	0	0	0	0	0	1	furloughed	3	1	1			2	2	1	4	6	6	6	6	5	2	2	4	5	6	3	5	2	3	4	4	5
5b8900b0e80ad60001ad88ae	35	1	1	0	0	0	0	-99	Polish	2	1	3	3	0	1	0	0	1	1	0	0	0	-99	3	1	23			2	5	2	5	5	6	6	6	5	2	1	5	4	5	5	5	1	2	4	5	5
5be0bbff39bd3f000110d7f1	33	1	1	0	0	0	0	-99	british	1	1	3	3	1	1	0	0	0	0	0	0	0	-99	4	1	17			2	6	1	6	6	6	6	5	5	4	5	6	4	4	3	5	5	5	5	5	5
59532996d5822e000125a73b	32	1	1	0	0	0	0	-99	White British	1	1	3	3	0	1	0	0	0	0	0	0	0	-99	4	1	17			2	6	1	4	6	5	5	5	6	2	4	4	4	6	5	6	2	4	5	5	5
5999e4490ed7ae0001991b7e	33	1	1	0	0	0	0	-99	White	1	1	3	3	0	1	0	0	0	0	0	0	0	-99	3	1	23			2	4	1	4	5	6	6	6	5	2	3	4	5	6	4	6	2	3	4	4	6
5d45b0e509b2930001382999	26	1	1	0	0	0	0	-99	British	1	1	3	3	0	0	0	0	0	0	0	0	1	Furlough	3	1	13			2	2	2	4	5	5	5	6	5	1	4	4	4	5	1	5	1	5	1	3	4
5e5395d2e8fabb38cee7dc2e	27	1	1	0	0	0	0	-99	European	2	1	1	2	0	0	0	0	0	0	0	0	1	furloughed	4	1	9			2	2	1	3	5	6	4	5	4	1	6	3	2	5	1	6	2	5	2	3	6
5c7ed8dfe82bf100010fb514	40	1	0	1	0	0	0	-99	African	1	1	2	1	1	0	0	0	0	0	0	0	0	-99	2	1				2	4	4	4	4	4	4	5	4	4	4	4	4	4	4	4	4	4	4	6	6
5d51311197082b001af7f7c8	25	1	1	0	0	0	0	-99	British	1	1	3	2	0	1	0	0	0	0	0	0	0	-99	4	1	17			2	4	1	4	5	6	5	6	5	2	5	4	5	6	4	5	5	4	4	4	6
5aeb0b3fc9bb680001c52869	29	1	1	0	0	0	0	-99	British	1	1	3	2	0	0	0	1	0	0	0	0	0	-99	3	1	9			2	3	2	3	2	5	4	4	4	2	3	2	4	4	3	4	2	3	3	4	5
5dfd27f753b56ea0a17b302d	26	1	0	1	0	0	0	-99	Afro Caribbean	1	1	3	5	0	1	0	0	0	0	0	0	0	-99	4	1	23			2	4	1	3	6	6	5	6	4	5	3	5	5	5	4	6	2	4	5	6	6
5b9006c690ccf400019e46a4	41	1	1	0	0	0	0	-99	British	1	1	3	3	1	0	0	0	0	0	0	0	0	-99	2	1	8			2	2	1	4	4	6	5	6	4	3	2	3	5	5	3	5	2	2	2	3	5
5e209957cf445f39e091264f	32	1	1	0	0	0	0	-99	Bulgarian	2	1	3	3	0	0	0	1	0	0	0	0	0	-99	3	1	6			2	4	4	4	3	5	5	6	6	6	6	6	5	6	6	6	6	6	6	6	6
5a7884c90fIbce000121a91a	64	1	1	0	0	0	0	-99	Scottish	1	1	3	6	1	0	0	0	0	0	0	0	0	-99	3	1				2	3	1	4	4	5	5	6	5	2	3	4	4	6	5	5	3	4	4	5	5
5d400323eb67080001cd7350	27	1	1	0	0	0	0	-99	White	1	1	3	3	1	0	0	0	0	0	0	0	0	-99	4	1	2			2	5	1	6	5	5	1	4	6	3	2	6	2	2	3	5	2	6	1	1	2
59a297ca5b314a0001f8a4bc	44	1	1	0	0	0	0	-99	White british	1	1	3	2	0	0	0	1	0	0	0	0	0	-99	4	1	23			2	4	1	4	4	6	6	6	5	2	4	5	5	5	3	6	1	4	5	5	5
5eab31eafb58ff10922abc97	39	1	1	0	0	0	0	-99	White british	1	1	3	3	1	0	0	0	0	0	0	0	0	-99	3	1	22			2	4	2	5	5	5	5	6	6	3	2	4	5	5	3	5	2	3	4	5	4
5be1731ca706240001b09380	27	1	1	0	0	0	0	-99	british	1	1	2	3	0	1	0	0	0	0	0	0	0	-99	3	1	23			2	4	2	5	5	6	5	6	4	2	1	3	6	6	3	5	2	2	3	4	5
5be415810241050001ca2318	57	1	1	0	0	0	0	-99	British	1	1	3	3	0	1	0	0	0	0	0	0	0	-99	3	1	23			2	5	1	4	4	5	4	5	4	1	5	5	4	4	4	4	2	4	4	4	4
5ca4a796b6ae110017f7886f	32	1	1	0	0	0	0	-99	British	1	1	3	2	1	0	0	0	0	0	0	0	0	-99	2	1	8			2	2	1	4	6	6	6	6	5	2	3	5	5	6	6	6	2	3	3	4	6
55aa47b2fdf99b4b4b778f03	37	1	1	0	0	0	0	-99	White British	1	1	3	3	0	0	0	0	0	0	0	0	1	Furloughed on full pay	4	1	9			2	1	1	2	6	5	5	5	6	1	1	5	4	5	5	6	1	1	4	4	3
5e96e94207b215178cfdf9b3	38	1	1	0	0	0	0	-99	white british	1	1	3	3	0	1	0	0	0	0	0	0	0	-99	4	1	3			2	4	1	6	6	6	4	6	4	1	3	4	4	6	3	6	1	4	4	4	5
5e25e96fd9ab6083b581ed08	21	1	1	0	0	0	0	-99	Slavic	2	1	1	1	1	0	0	0	0	0	0	0	0	-99	4	1				2	5	1	4	5	5	5	6	5	2	1	5	5	6	4	6	1	1	5	5	5
5d3af155255c1f0001b750b0	30	1	1	0	0	0	0	-99	white british	1	1	2	2	0	1	0	1	0	0	0	0	0	-99	3	1	11			2	4	2	5	5	5	5	6	4	4	4	5	5	5	4	6	2	3	4	4	5
5ea033093570eb04d62a7001	41	1	1	0	0	0	0	-99	English	1	1	3	2	0	0	0	0	0	0	0	0	1	Furlough	2	1	19			2	4	1	6	5	5	5	6	3	3	5	2	4	6	2	5	2	4	4	3	5
5cd080ee4ec4890001c7cbb4	29	1	1	0	0	0	0	-99	White	2	1	3	4	0	0	0	0	0	0	1	0	0	-99	3	1	16			2	4	1	1	3	5	5	3	4	1	1	1	1	2	3	2	1	1	1	1	1
593847276c168c00017780d8	46	1	1	0	0	0	0	-99	British	1	1	3	3	1	0	0	0	0	0	0	0	0	-99	2	1	8			2	4	2	4	5	5	5	6	3	2	2	5	1	5	4	4	2	2	4	4	4
5d19fd80686b190018ea50b6	28	1	1	0	0	0	0	-99	White British	1	1	3	2	1	0	0	0	0	0	0	0	0	-99	3	1	24			2	2	1	5	5	5	5	6	4	2	5	4	4	4	3	5	2	5	3	3	5
5dec0058da52232e71810e06	28	1	0	1	0	0	0	-99	African	2	1	1	3	0	0	0	0	1	0	0	0	0	-99	4	1	22			2	4	3	5	4	5	5	5	5	4	6	6	4	6	4	5	3	5	5	6	6
59dd4ab69da4b600014a95f1	71	1	1	0	0	0	0	-99	British	1	1	3	6	1	0	0	0	0	0	0	0	0	-99	2	1				2	1	1	1	1	2	2	3	2	1	1	1	1	2	4	1	1	1	1	2	2
58dedd9f167bc20001b4a66d	53	1	1	0	0	0	0	-99	White British	1	1	3	2	0	0	1	0	0	0	0	0	0	-99	3	1	23			2	5	2	4	5	5	5	5	5	2	2	5	5	5	4	5	2	3	4	4	3
5d651c8d96ed45000179f8e9	20	1	1	0	0	0	0	-99	British	1	1	3	3	1	0	0	0	0	0	0	0	0	-99	3	1	8			2	2	1	4	5	6	5	5	4	1	3	5	5	5	3	6	1	1	5	5	5
5a6f5244a1fb98000140d53b	68	1	1	0	0	0	0	-99	British	1	1	3	6	1	0	0	0	0	0	0	0	0	-99	2	2				2	3	1	4	5	6	6	6	5	6	3	3	4	5	5	6	2	4	4	6	4
5be1f75bd536990001a4410c	55	1	1	0	0	0	0	-99	british	1	1	3	3	1	0	0	0	0	0	0	0	0	-99	4	1	18			2	4	1	4	3	5	5	6	4	2	5	2	4	4	4	5	2	4	5	4	5
5afd421f7d6f3a000197443b	26	1	1	0	0	0	0	-99	British	1	1	3	5	1	0	0	0	0	0	0	0	0	-99	3	1	8			2	2	1	4	5	6	6	4	4	4	6	5	4	3	4	4	3	5	2	2	5
559b0628fdf99b35f48863d1	22	1	1	0	0	0	0	-99	british	1	1	3	3	0	0	0	0	0	0	0	0	1	not currently working but havent lost my job	3	1	19			2	1	1	4	5	6	3	6	2	1	1	3	5	6	2	5	1	1	4	5	5
5e3a73a602495827e402e83c	34	1	1	0	0	0	0	-99	Caucasian	2	1	3	3	0	0	1	0	0	0	0	0	0	-99	3	1	8			2	5	1	5	5	5	5	5	4	2	3	5	4	6	4	4	1	4	4	4	5
5e86cadb81f7de310bae6d2d	47	1	1	0	0	0	0	-99	Caucasian	1	1	3	2	1	0	0	0	0	0	0	0	0	-99	2	4	2	2	1	1	5	2	5	5	5	5	5	5	4	5	5	5	5	5	5	5	5	5	5	5
5ddb1b1e929d5da850164610	38	1	1	0	0	0	0	-99	White	1	1	3	3	0	0	0	1	0	0	0	0	0	-99	4	1	4	2	1	1	1	1	1	1	5	1	5	1	1	1	1	1	5	1	5	1	1	1	1	1
5c41bbe22220e50001933a51	65	1	1	0	0	0	0	-99	caucasian	1	1	3	1	1	0	0	0	0	0	0	0	0	-99	2	2		2	1	1	5	1	5	6	5	4	6	5	3	6	5	4	5	6	1	4	4	5	5	4
54849ec4fdf99b0379939d1d	30	1	1	0	0	0	0	-99	American from mixed descent	1	1	3	3	0	1	0	0	1	0	0	0	0	-99	3	1	2	2	1	1	4	2	4	5	6	4	5	4	2	4	5	6	5	3	5	2	4	5	6	6
5c7571ce41f6de00153ba74c	31	1	1	0	0	0	0	-99	European American	1	1	3	3	0	0	1	0	0	0	0	0	0	-99	4	1	22	2	1	1	1	1	4	4	6	4	6	3	1	1	4	5	6	4	6	1	1	5	6	3
5d5b528324470200190a9e0f	61	1	1	0	0	0	0	-99	Italian American	1	1	3	6	1	0	0	0	0	0	0	0	0	-99	3	2		2	1	1	4	2	5	5	6	6	6	5	2	5	5	5	6	4	5	3	5	5	5	5
5e521c00158f1d2434b34903	27	1	1	0	0	0	0	-99	white	1	1	3	3	0	1	0	0	0	0	0	0	0	-99	4	1	1	2	1	1	2	2	4	5	5	5	5	5	4	6	5	5	5	5	6	3	5	4	5	5
5e7fe0a46db6e86cd7c6b213	45	1	1	0	0	0	0	-99	Western European	1	1	3	2	1	0	0	0	0	0	0	0	0	-99	3	1	10	2	1	1	6	1	6	6	6	6	6	6	1	1	2	6	6	6	6	1	1	6	6	6
5a2ef2d89c334d0001775a0c	27	1	1	0	0	0	0	-99	White	1	1	2	3	1	0	0	0	0	0	0	0	0	-99	3	1	8	2	2	1	2	1	4	5	6	6	5	3	1	1	5	6	6	2	6	1	1	2	5	6
5aeaa1b66474a80001c30ced	28	1	1	0	0	0	0	-99	European	1	1	1	2	0	1	0	0	0	0	0	0	0	-99	3	1	11	2	1	1	1	1	2	4	6	5	5	2	3	2	2	5	5	2	5	1	2	2	3	5
5bdcd0de703cd5000103924a	32	1	0	0	0	1	0	-99	Indian	1	1	3	3	0	0	0	0	0	0	1	0	0	-99	4	1	10	2	1	1	2	1	5	6	5	5	6	6	2	2	4	5	5	3	5	2	2	2	4	4
5e6033dbfb4665381e27f2fc	38	1	1	0	0	0	0	-99	Caucasian	1	1	3	3	0	0	0	0	0	0	1	0	0	-99	4	1	17	2	1	1	4	1	4	4	4	2	5	4	2	4	2	3	5	4	6	1	2	5	5	2
5dde8961a4aa26f2f73d785b	52	1	1	0	0	0	0	-99	European	1	1	3	3	1	0	0	0	0	0	0	0	0	-99	3	1	10			2	4	3	5	6	6	5	5	5	2	4	6	6	5	4	5	1	3	4	4	5
5cfb0245ee679e00018f15a6	31	1	1	0	0	0	0	-99	White	1	1	3	3	0	1	0	0	0	0	1	0	0	-99	4	1	10			2	3	1	2	4	6	4	4	3	6	4	4	6	5	4	4	2	4	4	4	5
5bc9f91f418bad00016c6773	31	1	1	0	0	0	0	-99	white non hispanic	1	1	3	3	0	1	0	0	0	0	0	0	0	-99	4	1	1			2	5	1	5	5	6	6	6	6	1	5	5	5	5	4	6	2	5	5	5	5
5e59d06dba01301e73cba7d6	31	1	1	0	0	0	0	-99	Caucasian	1	1	3	3	1	0	0	0	0	0	0	0	0	-99	3	1	8			2	4	1	4	6	5	2	4	3	4	4	4	4	4	4	4	3	3	4	4	4
5c545f3391c0ad0001cf5682	34	1	1	0	0	0	0	-99	White	1	1	3	1	1	0	0	0	0	0	0	0	0	-99	4	1				2	4	1	2	4	5	4	2	4	1	3	4	2	4	1	6	1	4	6	4	4
5dd3f4045686c13de81c0b20	39	1	1	0	0	0	0	-99	Irish American	1	1	3	3	0	1	0	0	0	0	0	0	0	-99	4	1	6			2	4	2	4	5	5	5	4	3	2	4	4	4	4	5	5	2	3	5	3	4
5e2a39c9eb557a09b3681869	42	1	1	0	0	0	0	-99	Polish	2	1	3	3	0	1	0	0	0	0	0	0	0	-99	3	1	23			2	4	1	4	4	4	4	4	5	2	4	5	4	5	5	5	3	5	5	5	5
5dcca657854936945d68eaa9	47	1	1	0	0	0	0	-99	Caucasian American	1	1	3	2	1	0	0	0	0	0	0	0	0	-99	4	1	4			2	4	2	3	4	5	4	5	4	3	4	4	4	5	5	5	2	4	4	4	4
5e987a22826ef708dc75c698	63	1	0	1	0	0	0	-99	African American	1	1	3	2	0	0	0	0	0	0	1	0	0	-99	3	1	19			2	5	1	2	5	6	3	5	4	3	4	6	6	6	5	5	2	5	5	6	3
5c5b38d5cca9e000010a07c4	41	1	1	0	0	0	0	-99	Russian	2	1	3	3	0	1	0	0	0	0	0	0	0	-99	4	1	1			2	4	1	4	5	5	4	5	5	4	6	4	4	4	4	5	3	6	5	4	4
https://app.prolific.co/submissions/complete?cc=72B38B56	49	1	1	0	0	0	0	-99	American	1	1	3	3	1	0	0	0	0	0	0	0	0	-99	4	1	23			2	4	4	4	3	3	4	3	4	4	4	5	4	5	4	3	4	4	4	3	3
5ea998be2541680a9404d6f9	30	1	1	0	0	0	0	-99	Ukrainian	1	1	3	3	0	1	0	0	0	1	0	0	0	-99	4	1	8			2	4	1	5	6	6	5	6	4	1	4	5	6	6	3	6	3	6	5	5	6
58064eb95dbea00001d72d74	30	1	1	0	0	0	0	-99	White	1	1	3	1	1	0	0	0	0	0	0	0	0	-99	3	1				2	6	1	5	6	5	4	5	6	4	6	5	4	4	5	4	1	6	6	4	6
5d2215e737363e0001651a63	37	1	1	0	0	0	0	-99	white american	1	1	3	4	0	0	0	0	0	0	1	0	0	-99	3	1	9			2	1	1	6	6	6	6	6	6	1	6	6	6	6	6	6	1	6	6	6	6
5ddf3b59b48da3e9ffc7e2d8	55	1	1	0	0	0	0	-99	Irish and Russian American	1	1	3	6	1	0	0	0	0	0	0	0	0	-99	4	1				2	2	1	4	3	6	2	4	3	3	3	3	4	5	5	5	1	4	3	1	3
5dd0c121e73e61189af1e7a5	52	1	1	0	0	0	0	-99	American	1	1	3	2	0	1	0	0	0	0	0	0	0	-99	3	1	23			2	1	1	4	4	4	4	3	3	3	3	4	4	5	3	4	2	3	3	3	4
5d50567697082b0018f7f481	24	1	1	0	0	0	0	-99	White	1	1	3	3	0	1	0	0	0	0	0	0	0	-99	3	1	1			2	3	1	3	4	5	4	5	2	2	3	4	4	4	3	4	2	2	3	3	4
5db06d3018230d00150d3fd2	31	1	1	0	0	0	0	-99	European American	1	1	3	3	0	1	0	0	0	0	0	0	0	-99	3	1	23			2	4	1	4	5	4	5	6	6	1	4	3	2	6	5	6	3	4	5	5	3
5e5d1f8311b56a000c258a84	22	1	1	0	0	0	0	-99	Caucasian	1	1	1	1	1	0	0	0	0	0	0	0	0	-99	4	1				2	4	1	4	5	4	5	6	5	1	1	5	4	6	4	6	1	1	5	5	5
5c39606586c1450001a9675d	34	1	1	0	0	0	0	-99	Irish American German American Iberian American Scandinavian American Native American	1	1	3	4	0	1	0	0	1	1	0	0	0	-99	3	1	23			2	2	1	5	5	6	5	6	4	1	4	4	6	6	6	5	1	4	5	6	6
5ea974ce007217052a763022	33	1	1	0	0	0	0	-99	European	1	1	3	3	0	1	0	0	1	1	0	0	0	-99	3	1	23			2	5	4	4	5	6	5	4	4	2	2	5	6	5	5	5	1	1	5	5	5
5d9373b0e04970001ab482da	60	1	1	0	0	0	0	-99	Caucasian	1	1	3	3	0	1	0	0	0	0	0	0	0	-99	4	1	3			2	5	2	5	5	6	5	5	6	2	4	4	5	6	4	5	2	4	5	4	5
5c32331c70d93a00012338fd	60	1	1	0	0	0	0	-99	European American	1	1	3	2	0	0	0	0	0	0	0	0	1	furloughed until business can resume operations	3	1	11			2	1	1	4	5	6	4	5	4	3	6	4	6	6	1	6	1	6	1	5	4
5df1822669a11709f1421d2e	61	1	1	0	0	0	0	-99	American USA	1	1	3	1	1	0	0	0	0	0	0	0	0	-99	3	2				2	3	1	4	5	5	4	6	4	2	2	2	4	6	4	5	2	2	2	4	4
57509d9b363e77000695620b	66	1	1	0	0	0	0	-99	Caucasian American	1	1	3	6	1	0	0	0	0	0	0	0	0	-99	3	1				2	1	1	4	4	6	4	6	4	1	4	5	6	6	5	6	1	4	3	5	6
575aee395d55ba0007a2e91d	55	1	1	0	0	0	0	-99	Caucasian American	1	1	3	2	1	0	0	0	0	0	0	0	0	-99	3	1	2			2	1	1	5	5	6	4	6	4	5	4	4	5	5	4	4	3	5	4	5	5
5c696229bd58280001b4f554	46	1	1	0	0	0	0	-99	European american	1	1	3	3	0	0	0	0	0	0	0	0	1	Home furloughed	3	1	21			2	3	1	6	6	5	4	5	4	1	1	2	4	5	5	5	1	1	2	2	2
5de82c263aa2777a36b996b2	41	1	1	0	0	0	0	-99	American	1	1	3	3	0	1	0	0	0	0	0	0	0	-99	3	1	1			2	5	1	4	4	5	6	6	2	1	1	5	6	6	1	1	1	1	1	1	2
5be5beba83d6010001cf8a36	45	1	0	1	0	0	0	-99	African American Hispanic Native American Caucasian	1	1	3	3	0	0	0	1	0	1	0	0	0	-99	3	1	17			2	2	1	5	5	5	5	6	4	2	4	4	4	5	4	5	2	5	5	4	6
5d6f60da2b620100018f559f	28	1	1	0	0	0	0	-99	Caucasian	1	1	3	3	0	0	0	0	0	0	1	0	0	-99	3	1	9			2	4	1	6	6	5	4	6	2	1	1	4	4	6	4	6	1	1	5	5	1
5c676d436f250200012a04e8	32	1	1	0	0	0	0	-99	French Canadian	1	1	2	2	1	0	0	0	0	0	0	0	0	-99	3	1	8			2	5	1	5	3	6	6	6	6	4	1	6	6	5	4	6	1	1	3	6	6
5dcf7b49523df00ae9c4e07e	26	1	1	0	0	0	0	-99	italian	1	1	3	2	1	0	0	0	0	0	0	0	0	-99	4	1	8			2	4	2	4	4	5	5	5	4	4	5	4	5	4	4	5	5	4	4	3	5
5e5291ff6c3d7d2a79ec869e	30	1	1	0	0	0	0	-99	Italian American	1	1	3	2	0	0	0	1	0	0	0	0	0	-99	3	1	8			2	4	2	4	5	6	5	4	5	2	5	6	6	5	3	4	4	4	4	4	6
5b147696d282ff00015c2c4e	26	1	1	0	0	0	0	-99	Italian and Russian American	1	1	3	3	1	0	0	0	0	0	0	0	0	-99	4	1	15			2	5	1	6	6	6	4	5	4	2	1	5	5	6	5	5	1	3	5	5	4
5acba5505cd10500016280eb	27	1	1	0	0	0	0	-99	American	1	1	3	3	0	0	1	0	0	1	0	0	0	-99	3	1	8			2	5	1	4	5	6	6	6	5	1	1	6	6	6	4	6	1	1	4	2	3
5bedf1dac998f000011f754b	67	1	1	0	0	0	0	-99	American	1	1	3	6	0	0	0	0	0	0	0	0	1	Retired	3	2				2	2	1	4	5	3	3	6	5	2	2	3	4	5	1	2	1	4	4	1	4
5e679b0a07df760364841651	29	1	1	0	0	0	0	-99	Lithuanian American	2	1	3	3	0	1	0	0	0	1	0	0	1	laid off for two weeks	3	1	6			2	4	2	4	4	6	5	6	4	2	2	5	6	6	3	5	2	4	4	4	6
5e080ad36e8aab157b0305fe	39	1	1	0	0	0	0	-99	German	2	1	3	2	0	0	0	0	0	0	0	0	1	temporarily laid off and working from home online with unrelated jobs	4	1	4			2	4	1	6	6	4	4	6	4	4	4	6	4	6	4	4	4	4	4	4	5
5de79e713cf27970edc23950	41	1	1	0	0	0	0	-99	American	1	1	3	2	0	0	0	0	0	0	1	0	0	-99	3	1	3			2	5	1	6	6	5	4	6	6	1	2	5	4	6	4	6	1	2	5	5	4
5ea9853c02d51006ea131fbc	24	1	1	0	0	0	0	-99	American of European descent	1	1	3	4	0	0	0	0	0	0	1	0	0	-99	3	1	9			2	4	1	4	5	6	6	6	6	2	3	4	5	4	5	4	1	4	4	5	6
5c78a11d3bc6a500019231b7	27	1	0	0	0	1	0	-99	Sri Lankan	2	1	3	1	1	0	0	0	0	0	0	0	0	-99	3	1				2	4	1	3	5	6	5	6	4	2	4	4	6	6	5	5	3	4	5	5	5
5e8969865aceae610a7ac54b	24	1	1	0	0	0	0	-99	White	1	1	3	3	0	0	1	0	0	0	0	0	0	-99	4	1	6			2	5	2	5	5	6	5	6	5	2	4	5	5	5	2	5	2	4	5	5	5
5b95a8e1edc23700014de6c1	29	1	0	0	0	1	0	-99	asian american	1	1	3	3	0	1	0	0	0	0	0	0	0	-99	2	1	10			2	5	2	4	5	2	4	4	4	4	3	3	4	3	2	4	4	4	3	3	5
5bde3d1a3ec77c0001bddc37	33	1	1	0	0	0	0	-99	Ashkenazi	1	1	3	3	0	1	0	0	0	1	0	0	0	-99	3	1	23			2	4	3	2	5	6	5	6	5	3	4	2	5	6	5	5	1	4	3	5	4
5dd206cd794e1024f92c76ed	32	1	1	0	0	0	0	-99	American	1	1	3	3	0	0	0	0	0	0	0	0	1	My company has furloughed employees	4	1	4			2	2	1	2	4	6	3	5	4	3	5	5	5	4	3	4	2	4	2	2	2
5d5b74c1fe8768000131db67	25	1	1	0	0	0	0	-99	European American	1	1	1	2	0	1	0	0	0	0	0	0	0	-99	3	1	23			2	2	1	5	5	6	5	5	5	1	3	5	6	5	3	5	1	4	2	5	3
5e525776c776d32673621fea	27	1	1	0	0	0	0	-99	White	1	1	3	3	0	1	0	0	1	0	0	0	0	-99	3	1	22			2	1	1	3	5	6	6	6	2	1	1	4	6	6	2	6	1	1	2	1	5
5ea49b6336f03945acec5c7d	33	1	1	0	0	0	0	-99	American	1	1	3	2	0	1	0	0	0	0	0	0	0	-99	4	1	4			2	3	1	4	4	5	5	4	4	4	4	5	5	5	2	5	5	5	5	5	5
59d5126df35ff40001914d8e	60	1	1	1	0	0	0	-99	Black German Jewish	1	1	3	3	1	0	0	0	0	0	0	0	0	-99	3	1	17			2	4	1	5	5	6	4	5	4	1	1	6	5	5	4	5	1	1	4	4	5
5e383b6c62c4f30179968439	31	1	1	0	0	0	0	-99	Western European	1	1	3	2	1	0	0	0	0	0	0	0	0	-99	4	1	21			2	2	1	2	6	4	4	5	4	1	1	1	2	5	4	5	1	1	2	2	2
5d54b73f1c1de70015d50959	36	1	1	0	0	0	0	-99	Irish	1	1	3	2	0	0	0	0	0	0	1	0	0	-99	3	1	22			2	5	1	6	6	6	5	6	6	2	4	5	4	5	4	6	1	5	6	4	6
5a3bf28afbc64300010a2530	31	1	0	1	0	0	0	-99	Dominican	1	1	3	5	1	0	0	0	0	0	0	0	0	-99	3	1	17			2	1	1	1	1	6	6	6	6	1	6	1	1	6	1	6	6	6	6	6	6
5e79352ea4d7d30d65532c51	26	1	1	0	0	0	0	-99	Ashkenazi Jewish	1	1	3	3	0	1	0	0	0	0	0	0	0	-99	4	1	23			2	5	1	5	6	6	5	6	5	1	3	6	6	6	4	6	1	6	5	6	3
5cdd1fc0941c2c00153ff2f3	30	1	0	0	0	1	0	-99	Bengali	1	1	3	3	1	0	0	0	0	0	0	0	0	-99	2	1	23			2	3	3	4	4	6	5	5	5	6	6	3	4	4	3	4	2	4	3	3	4
5d08f7e3c97bc4001a7ea90b	20	1	1	0	0	0	0	-99	Italian American	1	1	1	2	0	0	0	0	0	0	1	0	0	-99	2	2	23			2	5	1	6	6	6	6	6	2	1	1	6	6	6	4	6	1	1	6	6	4
5bb8a2bcca92ee00013b128e	31	1	1	0	0	0	0	-99	Hispanic Caucasian	1	1	3	1	0	0	1	0	0	0	0	1	0	-99	4	1	14			2	5	1	4	6	5	5	6	5	3	3	4	4	6	5	5	1	3	4	4	3
5e685f9e77dd0110d76acd12	29	1	1	0	0	0	0	-99	American	1	1	3	3	0	0	0	0	0	0	1	0	0	-99	2	1	9			2	3	2	3	4	5	5	5	4	4	3	3	4	4	4	4	3	3	3	3	3
5e1ce18137906f01b3226	65	1	1	0	0	0	0	-99	Lithuanian American	1	1	3	2	0	0	0	1	0	0	0	0	0	-99	3	2	8			2	4	1	3	5	5	5	6	5	4	5	6	6	6	5	6	1	6	5	5	5
5c59c29e340c6b0001e242a6	29	1	1	0	0	0	0	-99	White	1	1	3	3	0	1	0	0	0	0	0	0	0	-99	4	1	17			2	4	1	4	4	6	1	6	4	5	3	5	6	5	4	5	1	3	3	6	3
[truncated: 138 more columns]
